# Supplementary material for: A multi-omics landscape of programmed cell death in acetaminophen-induced acute kidney injury
Source: Ren Fail. 2025 Nov 17;47(1):2580064. doi: 10.1080/0886022X.2025.2580064 (PMC12624967; doi:10.1080/0886022X.2025.2580064)
Supplement: Supplementary Table1.xlsx [file IRNF_A_2580064_SM5380.xlsx]

## Sheet: geneSets
Supplementary Table 1. 13 sets of PCD genes
Alkaliptosis	Apoptosis	Autophagy	Cuproptosis	Disulfidptosis	Entotic cell death	Ferroptosis	Lysosome-dependent cell death	Necroptosis	Netotic cell death	Oxeiptosis	Parthanatos	Pyroptosis
IKBKB	TNFSF10	HDAC6	LIAS	SLC7A11	AMPK	ACSL1	TP53	TNF	ELANE	PGAM5	PARP	BAK1
NFKB1	TNFRSF10A	TOMM6	LIPT1	SLC3A2	ATG5	ACSL3	EGFR	TNFRSF1A	MMP1	KEAP1	MIF	BAX
CA9	TNFRSF10B	RNF103-CHMP3	DLD	RPN1	ATG7	ACSL4	AKT1	TRADD	MPO	AIFM1	AIFM1	CASP1
CHUK	FASLG	PLIN3	DLAT	NCKAP1	BECN1	ACSL5	ATM	TRAF2	CAMP	NRF2	HSP70	CASP3
IKBKG	FAS	RRAGB	PDHA1		CDC42	ACSL6	TNF	TRAF5	PADI4	AIRE	PAAN	CASP4
NFKBIA	FADD	TUBA1B	PDHB		CDH1	AIFM2	PDCD1	RIPK1	EIPA	CASP8	ARH3	CASP5
RELA	TNF	TUBB3	MTF1		CTN1	AKR1C1	MTOR	BIRC2	NCX1	TNF	RNF146	CHMP2A
	TNFRSF1A	TUBB4A	GLS		CYBB	AKR1C2	VHL	BIRC3	MIA	TNFRSF1A	ADPRHL2	CHMP2B
	TRADD	TUBB4B	CDKN2A		MYH14	AKR1C3	H19	XIAP	SOD2-OT1	AIFM1	OGG1	CHMP3
	CFLAR	TOMM40	FDX1		PI3KC3	ALOX15	CDK4	RBCK1	PGR-AS1	KEAP1		CHMP4A
	CASP8	ATG7	GCSH		RHOA	ATG5	IL6	RNF31	PWAR1	RIPK1		CHMP4B
	CASP10	LAMTOR5	ATP7A		RNF146	ATG7	STK11	SHARPIN	CRMA	TBK1		CHMP4C
	CASP6	RRAGA	ATP7B		ROCK	BACH1	PTPN11	SPATA2L	PADI4	CUL3		CHMP6
	CASP3	CETN1	SLC31A1		RUBCN	CBS	CD274	SPATA2	THORLNC	FADD		CHMP7
	CASP7	CFTR			UVRAG	CHMP5	DAPK1	CYLD	TLX1NB	FLNC		CYCS
	BID	WDR45				CHMP6	RIPK1	FADD	PADI2	IKBKE		ELANE
	BAX	TUBA3E				CISD1	ABL1	CASP8	EIF2AK3-DT	RAD23B		GSDMD
	BAK1	PARK7				COQ2	TGFBR2	CFLAR		RNF31		GSDME
	DIABLO	GABARAP				CP	XIAP	RIPK3		SHARPIN		GZMB
	SEPTIN4	GABARAPL2				CTH	FGFR2	CYBB		TMEM165		HMGB1
	HTRA2	TUBA3D				CYBB	HIF1A	CAMK2A		CHCHD4		IL18
	CYCS	ATG4A				DPP4	SRC	CAMK2D		PGAM5		IL1A
	APAF1	PLIN2				FDFT1	ICAM1	CAMK2B		OTUD1		IL1B
	CASP9	CHMP4B				FTH1	IL1B	CAMK2G		PGAM4		IRF1
	PRF1	VPS37A				FTL	CFLAR	SLC25A4		CRMA		IRF2
	GZMB	FUNDC1				FTMT	JAK2	SLC25A5		SOD2-OT1		TP53
	TUBA1B	DYNLL2				GCH1	STK4	SLC25A6				TP63
	TUBA4A	CSNK2A1				GCLC	IKBKB	SLC25A31
	TUBA3C	CSNK2A2				GCLM	MIR125A	PPID
	TUBA1A	CSNK2B				GPX4	PARP1	VDAC1
	TUBA1C	SLC38A9				GSS	PPARG	VDAC2
	TUBA8	VPS37D				HMGCR	MCL1	VDAC3
	TUBA3E	DYNC1H1				HMOX1	EGF	GLUD2
	TUBA3D	DYNC1I1				HSPB1	IGF1R	GLUD1
	TUBAL3	DYNC1I2				IREB2	MAPK14	GLUL
	MCL1	DYNC1LI2				LPCAT3	TSC2	PYGL
	ACTG1	EEF1A1				MAP1LC3A	CBL	PYGM
	ACTB	PGAM5				MAP1LC3B	LINC-ROR	PYGB
	SPTA1	ARL13B				MAP1LC3C	MITF	MAPK8
	SPTAN1	EPAS1				NCOA4	BCL2L11	MAPK10
	LM	ATG14				NOX1	BDNF-AS	MAPK9
	LMNB1	ATG4B				NOX4	TSC1	FTH1
	LMNB2	GABARAPL1				PCBP1	YAP1	FTL
	PARP1	MTOR				PCBP2	MIR133B	PLA2G4E
	PARP2	CHMP2B				PHKG2	CD36	PLA2G4A
	PARP3	WIPI2				POR	HSP90AA1	JMJD7-PLA2G4B
	PARP4	GFAP				PRNP	CDK6	PLA2G4B
	DFFA	CHMP2A				SAT1	MIR494	PLA2G4C
	DFFB	ATG9B				SAT2	NLRP3	PLA2G4D
	ENDOG	LAMTOR2				SLC11A2	PTGS2	PLA2G4F
	AIFM1	CHMP4A				SLC1A5	HMGB1	ALOX15
	ERN1	HBB				SLC38A1	GBA1	CAPN1
	TRAF2	PIK3R4				SLC39A14	MIR7-3HG	CAPN2
	ITPR1	HSF1				SLC39A8	TRAF2	SMPD1
	ITPR2	HSPA8				SLC3A2	SMPD1	MLKL
	ITPR3	HSP90AA1				SLC40A1	GSK3B	PGAM5
	CAPN1	HSP90AB1				SLC7A11	SQSTM1	DNM1L
	CAPN2	TUBB8				STEAP3	CHEK1	NLRP3
	CASP12	TUBB2B				TF	LINC01672	PYCARD
	EIF2AK3	PEDS1-UBE2V1				TFRC	FLT1	CASP1
	EIF2S1	LAMTOR4				TP53	IL6ST	IL1B
	ATF4	LAMP2				TXNRD1	HULC	CHMP2A
	DDIT3	TOMM5				VDAC2	CER3	CHMP2B
	CTSB	NBR1				VDAC3	PROM1	CHMP3
	CTSC	MAP1LC3C					NOTCH3	RNF103-CHMP3
	CTSD	ATM					FOXO3	CHMP4B
	CTSF	PRKN					SHC1	CHMP4A
	CTSH	MTERF3					TFEB	CHMP4C
	CTSK	DYNC1LI1					TRAF6	CHMP6
	CTSL	PCNT					HSPA5	VPS4B
	CTSO	VPS28					CTSD	VPS4A
	CTSS	UBAP1					TMX2-CTNND1	CHMP1B
	CTSV	PRKAG2					SIRT1	CHMP1A
	CTSW	CHMP3					SCAR5	CHMP5
	CTSZ	TUBA8					VCP	CHMP7
	BIRC2	PIK3C3					CTSB	TRPM7
	BIRC3	PRKAG3					RIPK3	IL1A
	XIAP	TOMM7					CD86	IL33
	BIRC5	LAMTOR1					PKM	HMGB1
	BCL2L11	VPS37C					SERPINB3	TNFSF10
	BCL2L1	ATG16L1					ITGA5	TNFRSF10A
	BCL2	WIPI1					PKLR	TNFRSF10B
	DAXX	PRKAA1					SOD2-OT1	FASLG
	RIPK1	AMBRA1					PARK7	FAS
	DAB2IP	PRKAA2					RPS27A	FAF1
	MAP3K5	PRKAB1					HDAC6	IF1
	MAPK8	PRKAB2					CTNND1	IF2
	MAPK10	MFN1					BECN1	IF4
	MAPK9	PRKAG1					MAP3K7	IF5
	BAD	WDR45B					HSPA8	IF6
	JUN	TOMM22					XRCC5	IF7
	FOS	RPTOR					HCK	IF8
	TP53	PEX5					TAB2	IF10
	HRK	RRAGD					AHR	IF13
	MAP3K14	RHEB					EMSLR	IF14
	CHUK	RSE1					MIR33A	IF16
	IKBKB	ATG101					LAMP2	IF17
	IKBKG	RPS27A					ANXA2	IF21
	NFKBIA	RRAGC					BAG3	IFNB1
	NFKB1	MLST8					VTN	IFNG
	RELA	MTMR14					PRKAA1	IFR1
	PTPN13	ATG3					UBC	IFR2
	GADD45A	PINK1					C9orf72	IFNGR1
	GADD45B	SRC					IRF3	IFNGR2
	GADD45G	TSC1					DIRC3	JAK1
	TRAF1	TSC2					MIR155HG	JAK2
	BCL2A1	TSG101					CD1D	JAK3
	ATM	TUBA4A					DDR1	TYK2
	PIDD1	TUBA3C					IL1R1	STAT1
	TP53AIP1	TUBB2A					CUL1	STAT2
	BBC3	UBA52					IRAK1	STAT3
	PMAIP1	UBB					NEDD4	STAT4
	CASP2	UBC					CTSK	STAT5A
	NGF	UBE2N					ARSA	STAT5B
	NTRK1	UBE2V1					STUB1	STAT6
	IL3	UVRAG					ATG5	IRF9
	IL3RA	VCP					CTSL	EIF2AK2
	CSF2RB	VDAC1					HOTAIRM1	TLR4
	PIK3CA	VIM					CAPN1	TICAM2
	PIK3CD	TUBA1A					GDF15	TICAM1
	PIK3CB	ATG9A					IFNGR1	TLR3
	PIK3R1	CHMP6					RPS6KA3	ZBP1
	PIK3R2	VPS37B					STING1	USP21
	PIK3R3	TUBAL3					MCOLN1	SQSTM1
	PDPK1	IFT88					IAPP	HSP90AA1
	AKT1	TUBB1					ROR2	HSP90AB1
	AKT2	MAP1LC3B					HSP90AB1	TNFAIP3
	AKT3	ATG10					CSNK1A1	PARP1
	HRAS	ULK1					LAMP1	BID
	KRAS	MAP1LC3A					RB1CC1	BAX
	NRAS	TUBB6					KCNB1	AIFM1
	RAF1	USP30					PPIA	H2AX
	MAP2K1	TUBA1C					SNHG5	H2AC20
	MAP2K2	ATG4C					RPTOR	H2AC12
	MAPK1	ATG4D					TRIM28	H2AC1
	MAPK3	LAMTOR3					UBB	H2AC25
		DYNLL1					PEBP1	H2AB3
		BECN1					GAA	H2AC8
		SQSTM1					RAB7A	H2AC4
		MTMR3					IFR1	MACROH2A2
		MVB12B					CBLB	MACROH2A1
		ATG12					IFR2	H2AC19
		CHMP7					UBE2D1	H2AJ
		CHMP4C					TRC-GCA24-1	H2AB1
		MVB12A					VPS33A	H2AC17
		ATG5					HGS	H2AC18
		ATG13					PHLPP1	H2AC11
		TOMM20					APOD	H2AC21
		RB1CC1					NUMB	H2AZ2
		TOMM70					TNK2	H2AC7
		MFN2					RAB5A	H2AZ1
							ULK1	H2AC15
							DACT1	H2AC6
							CLDN5	H2AC13
							GABRA1	H2AC14
							OFD1	H2AC16
							MAP1LC3A	H2AB2
							CLCN7	PPIA
							AQP2	BCL2
							UBE2D3
							TAB3
							VAMP8
							TRIM21
							MAP1LC3B
							TRIM25
							SLC1A5
							MSTN
							RNF40
							CSNK1E
							ARL8B
							SBF2
							CRMA
							ABL2
							UBE2D2
							ATP13A2
							LGALS8
							NCOA4
							UBE2E1
							SP23
							MIR33B
							AGFG1
							GABARAPL1
							ATG13
							CALCOCO2
							TMEM131L
							GABARAP
							VPS4B
							RING1
							MID1
							ULK2
							SHFL
							ENSG00000232995
							SIGLEC15
							BACE2
							RNF41
							STX5
							VPS16
							FYCO1
							SMCR8
							MARCHF1
							RAB21
							MCOLN2
							VPS11
							VAMP7
							MCOLN3
							GABARAPL2
							CTSV
							PDE1C
							VPS13C
							MREG
							CBLL1
							PLEKHM1
							ILKAP
							VPS18
							HAGLROS
							EI24
							NLRP6
							ATG4A
							ACP2
							ROBO3
							TRD-GTC9-1
							GPSM1
							MIR543
							CACYBP
							MAEL
							MKRN2
							SCFD1
							TRIM69
							STX6
							LAMTOR5
							HERC4
							VPS41
							SEC22B
							SLC2A12
							KDM7A
							HYMAI
							NONHSAG046336.2
							C1QL3
							MIRLET7BHG
							LINC00265
							MAP1LC3C
							EIF2AK3-DT
							MIR1262
							C1orf220
							TRG-GCC2-6
							TIFAB
							MIR585
							TRG-GCC2-1
							TRG-GCC2-3
							TRG-GCC2-2
							TRG-TCC1-1
							TRG-GCC2-4
							TRG-GCC2-5
							MIR1268B
							MIR1268A
